# Supplementary material for: Over 40 Years of Fosmidomycin Drug Research: A Comprehensive Review and Future Opportunities
Source: Pharmaceuticals (Basel). 2022 Dec 14;15(12):1553. doi: 10.3390/ph15121553 (PMC9782300; doi:10.3390/ph15121553)
Supplement: Supplementary file 1 [file pharmaceuticals-15-01553-s001.zip]

Archive with 1 entries (1 files):
- pharmaceuticals-2028080-supplementary.pdf
